# Supplementary material for: Enhanced Efficiency and Mechanical Stability in Flexible Perovskite Solar Cells via Phenethylammonium Iodide Surface Passivation
Source: Nanomaterials (Basel). 2025 Jul 11;15(14):1078. doi: 10.3390/nano15141078 (PMC12299172; doi:10.3390/nano15141078)
Supplement: Supplementary file 1 [file nanomaterials-15-01078-s001.zip]

Archive with 1 entries (1 files):
- nanomaterials-3685516-supplementary.pdf
